# Supplementary material for: Vacuolar Protein-Sorting Receptor MoVps13 Regulates Conidiation and Pathogenicity in Rice Blast Fungus Magnaporthe oryzae
Source: J Fungi (Basel). 2021 Dec 17;7(12):1084. doi: 10.3390/jof7121084 (PMC8708568; doi:10.3390/jof7121084)
Supplement: Supplementary file 1 [file jof-07-01084-s001.zip]

Archive with 1 entries (1 files):
- jof-1490378-supplementary.pdf
